# Supplementary material for: Rationally Designed Pentapeptide Analogs of Aβ19–23 Fragment as Potent Inhibitors of Aβ42 Aggregation
Source: Molecules. 2025 May 7;30(9):2071. doi: 10.3390/molecules30092071 (PMC12073614; doi:10.3390/molecules30092071)
Supplement: Supplementary file 1 [file molecules-30-02071-s001.zip]

Archive with 1 entries (1 files):
- molecules-3494009-supplementary.pdf
